# Supplementary material for: Genome-Wide Association Studies for Methane Production in Dairy Cattle
Source: Genes (Basel). 2019 Dec 2;10(12):995. doi: 10.3390/genes10120995 (PMC6969927; doi:10.3390/genes10120995)
Supplement: Supplementary file 1 [file genes-10-00995-s001.zip]

Archive with 2 entries (2 files):
- Suplementary files/Figure S1.pdf
- Suplementary files/Table S1.pdf
